# Supplementary material for: The Effects of Lead and Cross-Talk Between Lead and Pea Aphids on Defence Responses of Pea Seedlings
Source: Int J Mol Sci. 2024 Nov 2;25(21):11804. doi: 10.3390/ijms252111804 (PMC11546482; doi:10.3390/ijms252111804)
Supplement: Supplementary file 1 [file ijms-25-11804-s001.zip]

Archive with 1 entries (1 files):
- ijms-3230044-supplementary.pdf
